# Supplementary material for: The Interference of Mnsod3 Enhances the Tolerance of Pleurotus ostreatus Mycelia to Abiotic Stress by Reshaping the Cell Wall
Source: J Fungi (Basel). 2026 Jan 10;12(1):48. doi: 10.3390/jof12010048 (PMC12843154; doi:10.3390/jof12010048)
Supplement: Supplementary file 1 [file jof-12-00048-s001.zip]

Archive with 1 entries (1 files):
- jof-4055839-supplementary.pdf
